# Supplementary material for: Gonadal transcriptomics elucidate patterns of adaptive evolution within marine rockfishes (Sebastes)
Source: BMC Genomics. 2015 Sep 2;16(1):656. doi: 10.1186/s12864-015-1870-0 (PMC4557894; doi:10.1186/s12864-015-1870-0)
Supplement: Additional file 1: — EST assembly statististics for S. goodei. (XLS 22 kb) [file 12864_2015_1870_MOESM1_ESM.xls]

## Sheet: Sheet1
Additional file 1: EST assembly statististics for S. goodei
Library	Raw Sequences	High Quality ESTs	Mean Length (bp)	STD EST Length	Singletons	Contigs	Uniseqs	Redundacy (%)	ESTs Used For Analyses
S. goodei ovary	2370	1814	655.9	121.5	664	630	1294	29	combined 5336
S. goodei testes	13824	11657	614	118.4	2849	1996	4845	58	combined 5336
