# Supplementary material for: Gonadal transcriptomics elucidate patterns of adaptive evolution within marine rockfishes (Sebastes)
Source: BMC Genomics. 2015 Sep 2;16(1):656. doi: 10.1186/s12864-015-1870-0 (PMC4557894; doi:10.1186/s12864-015-1870-0)
Supplement: Additional file 2: — S. saxicola assembly summary statistics. (XLS 21 kb) [file 12864_2015_1870_MOESM2_ESM.xls]

## Sheet: Sheet1
Additional file 2: S. saxicola Assembly Summary Statistics
	Primary Assembly (MIRA)	Secondary Assembly (MIRA + CAP3)	> 300 bp
Singletons	85431	41174
Primary Contigs	51310	14090	3112
Secondary Contigs	N/A	23475	15393
Reads Assembled into contigs	209683	113266	-
Total Contigs	51310	37565	18505
Mean Length Primary (bp)	257	241	378
Mean Length secondary contigs (bp)	-	406	505
Total Mean Length (bp)	257	344	484
Range	41-1,046	40-2,751	300-2,751
